# Supplementary material for: Qualitative and Quantitative Analysis of Edible Bird’s Nest Based on Peptide Markers by LC-QTOF-MS/MS
Source: Molecules. 2022 May 5;27(9):2945. doi: 10.3390/molecules27092945 (PMC9104280; doi:10.3390/molecules27092945)
Supplement: Supplementary file 1 [file molecules-27-02945-s001.zip]

Archive with 1 entries (1 files):
- molecules-1648320-supplementary.pdf
